# Supplementary material for: Temperature Dependence and the Effects of Ultraviolet Radiation on the Ultrastructure and Photosynthetic Activity of Carpospores in Sub-Antarctic Red Alga Iridaea cordata (Turner) Bory 1826
Source: Plants (Basel). 2024 Sep 11;13(18):2547. doi: 10.3390/plants13182547 (PMC11435075; doi:10.3390/plants13182547)
Supplement: Supplementary file 1 [file plants-13-02547-s001.zip]

Archive with 1 entries (1 files):
- plants-3165405-supplementary.pdf
